# Supplementary material for: A Performance Evaluation of Two Hyperspectral Imaging Systems for the Prediction of Strawberries’ Pomological Traits
Source: Sensors (Basel). 2023 Dec 28;24(1):174. doi: 10.3390/s24010174 (PMC10781302; doi:10.3390/s24010174)
Supplement: Supplementary file 1 [file sensors-24-00174-s001.zip]

Archive with 1 entries (1 files):
- sensors-2747508-supplementary.pdf
